# Supplementary material for: Olanzapine versus low-dose dexmedetomidine for delirium in patients with critical illness: a randomized clinical trial
Source: Am J Respir Crit Care Med. 2026 May 12;212(8):1845–8. doi: 10.1093/ajrccm/aamag235 (PMC13424838; doi:10.1093/ajrccm/aamag235)
Supplement: aamag235_Supplementary_Data [file aamag235_supplementary_data.zip]

Archive with 10 entries (10 files):
- coi_disclosure_Chao Wang.docx
- coi_disclosure_Di Li.docx
- coi_disclosure_Guozhi Wu.docx
- coi_disclosure_Jinjie Liu.docx
- coi_disclosure_Kai Xu.docx
- coi_disclosure_Mengxing Wang.docx
- coi_disclosure_Rongli Yang.docx
- coi_disclosure_Sibo Liu.docx
- coi_disclosure_Xiao Ma.docx
- coi_disclosure_Ximing Nie.docx
